# Supplementary material for: Short hydrocarbon stapled ApoC2-mimetic peptides activate lipoprotein lipase and lower plasma triglycerides in mice
Source: Front Cardiovasc Med. 2023 Jul 21;10:1223920. doi: 10.3389/fcvm.2023.1223920 (PMC10403075; doi:10.3389/fcvm.2023.1223920)
Supplement: Supplementary file 1 [file Datasheet1.zip]

Archive with 7 entries (7 files):
- Suppl. fig 1 .tif
- suppl. fig,4.tiff
- suppl. fig,5.tiff
- suppl. fig,6.tiff
- suppl. fig.7.tiff
- Suppl.Fig.2.tiff
- Suppl.Fig.3.tiff
